# Supplementary material for: Differential Effect of SARS-CoV-2 Spike Glycoprotein 1 on Human Bronchial and Alveolar Lung Mucosa Models: Implications for Pathogenicity
Source: Viruses. 2021 Dec 17;13(12):2537. doi: 10.3390/v13122537 (PMC8708014; doi:10.3390/v13122537)
Supplement: Supplementary file 1 [file viruses-13-02537-s001.zip]

Archive with 1 entries (1 files):
- viruses-1438869-supplementary.pdf
